# Supplementary material for: Iron Deficiency Inhibits the Proliferation of Intestinal Stem Cells and Induces Their Differentiation to Enterocytes
Source: Nutrients. 2026 Jan 24;18(3):392. doi: 10.3390/nu18030392 (PMC12899418; doi:10.3390/nu18030392)
Supplement: Supplementary file 1 [file nutrients-18-00392-s001.zip]

Archive with 1 entries (1 files):
- nutrients-4099936-supplementary.pdf
